# Supplementary material for: Ferredoxin 1 is a cuproptosis-key gene responsible for tumor immunity and drug sensitivity: A pan-cancer analysis
Source: Front Pharmacol. 2022 Sep 21;13:938134. doi: 10.3389/fphar.2022.938134 (PMC9532935; doi:10.3389/fphar.2022.938134)
Supplement: Supplementary file 2 [file DataSheet2.xlsx]

## Sheet: expression
Supplymental table legend. The expression of FDX1 and its correlations with each tumorigenic event
Differential expression of FDX1 in pan-cancer
Cancer Type	TCGA database		TCGA+GTEx databases
	Normal mean	Tumor mean	Normal mean	Tumor mean
ACC	Not available	7.43477	6.76569	7.43477
BLCA	3.06982	3.21177	2.69834	3.21826
BRCA	2.87924	2.55166	2.31651	2.66105
CESC	2.93913	2.85593	1.92612	2.88137
CHOL	3.8862	2.92894	Not available	2.92894
COAD	3.59469	3.31017	Not available	3.31017
DLBC	Not available	3.39349	Not available	3.39349
ESCA	3.09986	3.05362	2.436	3.62851
GBM	2.29151	3.10913	2.06595	3.50985
HNSC	2.79839	2.55949	2.79839	2.55949
KICH	4.05707	3.88916	3.24544	4.12812
KIRC	4.11455	3.04607	3.70935	3.05075
KIRP	4.01483	3.00831	3.38094	3.04019
LAML	Not available	2.73438	1.31469	2.73438
LGG	Not available	2.71597	1.98035	2.71597
LIHC	3.95471	3.78272	3.49775	3.89963
LUAD	3.56184	3.28152	2.61295	3.58714
LUSC	3.4083	3.09019	2.54482	3.40925
MESO	Not available	2.4009	Not available	2.4009
OV	Not available	2.8947	1.7021	2.8947
PAAD	3.11926	3.07192	2.37626	3.13378
PCPG	8.99969	3.19163	6.52766	3.58241
PRAD	3.37079	3.11402	2.40519	3.2718
READ	3.52425	3.25418	3.52425	3.25418
SARC	3.65483	2.39965	Not available	2.39965
SKCM	3.37133	2.4728	2.1105	3.06911
STAD	3.01737	3.24527	2.56874	3.37055
TGCT	Not available	2.54845	1.86768	2.54845
THCA	4.03356	3.4548	2.8586	3.8496
THYM	3.17577	3.37577	Not available	3.37577
UCEC	2.76191	3.07393	1.94126	3.07393
UCS	Not available	2.87076	1.93425	3.42397
UVM	Not available	2.27879	Not available	2.27879

## Sheet: DNA methylation  
Association between FDX1 expression and DNA methylation in pan-cancer
Cancer Type	DNA methylation
	Correlation	fdr
ACC	-0.424318	0.000112854
BLCA	-0.301042	6.6059e-10
BRCA	-0.0180607	0.63925
CESC	-0.213827	0.000178157
CHOL	0.0229086	0.894526
COAD	-0.0410275	0.501785
ESCA	0.158465	0.0317708
GBM	-0.00144796	0.992177
HNSC	-0.212811	1.03115e-06
KICH	-0.34128	0.00525358
KIRC	0.0309504	0.582209
KIRP	-0.113999	0.0595252
LAML	0.21063	0.00591554
LGG	-0.190617	1.3035e-05
LIHC	0.303542	2.89093e-09
LUAD	0.00242337	0.958917
LUSC	-0.274346	8.90622e-08
OV	-0.116667	0.775628
PAAD	-0.110948	0.140282
PCPG	-0.106875	0.15433
PRAD	-0.0879367	0.0501043
READ	-0.188801	0.0715559
SARC	-0.159124	0.010387
SKCM	-0.220691	1.48074e-06
STAD	-0.209107	4.9981e-05
TGCT	0.14692	0.0728327
THCA	0.0107593	0.80934
UCEC	0.123394	0.106775
UCS	0.0405108	0.764242

## Sheet: RNA methylation 
Association between FDX1 expression and m6A, m5C, and m1A-related genes in pan-cancer
Cancer Type	RNA methylation
	TRMT6		TRMT10C		TRMT61B		YTHDF1		YTHDF2		YTHDF3		YTHDC1		ALKBH1		ALKBH3		NSUN2		NSUN3		NSUN4		NSUN5		NSUN6		NSUN7		TRDMT1		DNMT1		DNMT3A		DNMT3B		NOP2		ALYREF		TET2		METTL3		ZC3H13		ALKBH5
	Correlation	P-value	Correlation	P-value	Correlation	P-value	Correlation	P-value	Correlation	P-value	Correlation	P-value	Correlation	P-value	Correlation	P-value	Correlation	P-value	Correlation	P-value	Correlation	P-value	Correlation	P-value	Correlation	P-value	Correlation	P-value	Correlation	P-value	Correlation	P-value	Correlation	P-value	Correlation	P-value	Correlation	P-value	Correlation	P-value	Correlation	P-value	Correlation	P-value	Correlation	P-value	Correlation	P-value	Correlation
ACC	0.299023	0.0074294	0.221304	0.0499938	0.264324	0.018575	0.0080752	0.943691	0.332933	0.00271723	0.0846347	0.458335	0.106555	0.349969	0.275647	0.0139406	0.234245	0.0377248	-0.023054	0.840175	0.119561	0.293944	0.39424	0.000324396	0.2948	0.00835534	0.312556	0.00504086	0.261958	0.0196954	0.0822841	0.470956	0.176147	0.12046	0.475477	9.5e-06	-0.253314	0.024291	0.165245	0.145574	0.117033	0.304342	-0.0977664	0.39135	0.327688	0.00319851	0.043789	0.701582	0.154603
BLCA	0.110698	0.0248161	0.123375	0.012309	0.0480601	0.331089	0.000763802	0.987683	-0.0288581	0.559635	0.0647198	0.190382	0.00236363	0.961898	-0.0623724	0.206999	-0.09404	0.0567927	0.0299443	0.544945	0.0345255	0.485167	-0.0250332	0.612833	-0.124766	0.0113548	0.0916039	0.063547	0.233499	1.7e-06	-0.131752	0.0074826	-0.116733	0.0179119	0.0295609	0.550109	0.17146	0.000480619	-0.0430855	0.383632	-0.0135288	0.784509	-0.0571045	0.248048	0.0190128	0.700749	-0.0314778	0.524537	-0.021315
BRCA	0.155073	2.24e-07	0.195155	6.15e-11	-0.0364791	0.225857	-0.104751	0.000489978	0.0710582	0.0182097	-0.034653	0.249964	-0.207049	3.73e-12	-0.14476	1.37e-06	0.112186	0.000187635	0.0447347	0.137428	-0.0443404	0.140931	-0.0421441	0.161712	-0.00300896	0.920452	0.000549448	0.985451	-0.0318595	0.290215	0.145999	1.11e-06	-0.0937609	0.00181657	-0.113069	0.000166751	0.0506935	0.0922705	0.171043	1.07e-08	0.0479973	0.11096	-0.180726	1.47e-09	-0.178156	2.51e-09	-0.171232	1.03e-08	0.0316881
CESC	0.0793388	0.166247	-0.0220701	0.700581	-0.0571241	0.319257	-0.00972146	0.86551	-0.0875303	0.126557	0.0152446	0.79055	-0.073688	0.198622	-0.0419499	0.464692	-0.0857479	0.134499	0.0760288	0.184694	0.0108599	0.849937	-0.108637	0.0576681	-0.0202664	0.724011	0.0508017	0.375832	0.259693	4.16e-06	0.0840875	0.142237	-0.147249	0.00989901	0.126903	0.0264331	-0.0207224	0.718062	0.122536	0.0321286	0.0710412	0.215273	-0.0890235	0.120187	-0.0358585	0.532036	0.0721996	0.207867	0.133725
CHOL	-0.300155	0.0752994	0.304212	0.0712502	-0.243184	0.152956	-0.0539863	0.754498	0.373682	0.0247688	0.226489	0.184074	-0.210937	0.216864	0.117274	0.495764	0.138185	0.421563	0.0287654	0.867736	0.328047	0.0507898	-0.413476	0.0121897	-0.282686	0.0948155	0.000839154	0.996125	-0.25792	0.12883	-0.055605	0.747373	-0.203803	0.233173	-0.607403	8.55e-05	-0.238421	0.161415	-0.329305	0.049857	-0.361119	0.0304752	0.0526981	0.760182	0.0804164	0.641053	0.239471	0.159522	0.115102
COAD	0.336157	6.61e-14	0.412689	8.54e-21	0.261476	8.41e-09	0.197167	1.63e-05	0.254469	2.14e-08	0.367724	1.58e-16	0.0413236	0.37088	0.189181	3.59e-05	0.172036	0.000175636	0.0802893	0.0817427	0.236419	2.09e-07	0.0340557	0.460913	0.0310961	0.500799	0.183756	6.03e-05	0.0507727	0.271473	0.256056	1.73e-08	-0.142049	0.00199946	-0.13547	0.00322105	-0.0201857	0.662139	-0.00263667	0.954489	0.0839272	0.0687886	-0.0264307	0.567194	0.00287265	0.950421	-0.0050366	0.913189	-0.0903524
ESCA	0.0930241	0.23904	0.0630475	0.425426	-0.0302417	0.702446	0.163004	0.038217	0.0197668	0.802845	0.189413	0.015776	-0.0360149	0.649114	-0.019527	0.805189	-0.0958201	0.225153	-0.102705	0.193418	-0.0194643	0.805802	-0.0437332	0.580546	0.152023	0.0534586	0.171324	0.0292685	0.267257	0.000585944	-0.0493505	0.532861	-0.198788	0.011215	-0.0912772	0.248014	-0.168563	0.0320159	0.0808295	0.306545	-0.123658	0.116941	-0.311663	5.41e-05	0.0527267	0.505175	0.163029	0.0381868	-0.1648
GBM	-0.0626932	0.41948	0.395572	1.11e-07	0.255049	0.000848462	-0.0342112	0.659759	0.0448774	0.563517	-0.0365191	0.638381	-0.280023	0.000236702	0.0466077	0.548559	0.395776	1.1e-07	-0.311178	4.03e-05	0.152189	0.0489123	0.0986634	0.203237	-0.0384302	0.620899	-0.299503	8.02e-05	0.0210475	0.786544	0.203606	0.00811799	-0.418905	1.59e-08	-0.521076	4.45e-13	-0.432297	4.87e-09	-0.274377	0.000319313	0.0725168	0.350233	-0.356716	2.07e-06	-0.273028	0.000342672	-0.318637	2.56e-05	-0.135423
HNSC	0.211285	1.79e-06	0.224586	3.69e-07	0.171798	0.000109556	0.127922	0.0040945	0.0708771	0.112725	-0.0697751	0.118443	0.0570407	0.202001	0.0448134	0.316315	0.140404	0.00161267	0.0968593	0.0300173	0.117689	0.00830347	0.045412	0.309886	0.109997	0.0136687	0.232287	1.41e-07	0.183258	3.62e-05	0.154465	0.000514528	-0.0895745	0.0448585	0.0750733	0.092914	-0.101214	0.0233345	0.164615	0.000211926	0.12857	0.00390829	-0.104094	0.0196588	0.105584	0.0179633	-0.0452306	0.311826	0.0143942
KICH	-0.0366158	0.772141	0.234666	0.0598905	0.213238	0.0881015	0.0209445	0.86847	0.334203	0.00651112	0.248004	0.0463803	0.199593	0.110929	0.40724	0.000760522	0.392863	0.0012074	-0.109905	0.383463	0.30967	0.0120653	0.285726	0.0210421	-0.339635	0.00564207	0.133032	0.290771	0.0102088	0.935672	-0.0684463	0.587984	-0.0447058	0.723629	-0.23807	0.0561721	-0.156175	0.214114	-0.343728	0.00505643	-0.069981	0.579621	0.0222917	0.860093	-0.0556181	0.659903	0.234946	0.0595777	0.21218
KIRC	0.245673	8.53e-09	0.528366	8.43e-40	0.284115	2.16e-11	0.178577	3.26e-05	0.257136	1.59e-09	0.377823	1.35e-19	-0.0355135	0.412349	0.242289	1.38e-08	-0.0307725	0.477534	-0.0399108	0.356869	0.165131	0.000124584	-0.0487264	0.260556	-0.2094	1.03e-06	-0.226348	1.21e-07	0.266266	3.91e-10	0.0496209	0.251896	-0.277874	6.09e-11	-0.412064	2.41e-23	-0.333965	2.1e-15	-0.287118	1.3e-11	-0.0644334	0.136643	-0.0358712	0.407654	-0.159587	0.000210218	0.0424891	0.326632	-0.123916
KIRP	-0.141193	0.0163091	0.328041	1.12e-08	0.162521	0.00561731	-0.253137	1.33e-05	0.233659	6.06e-05	0.168724	0.00402068	-0.249233	1.82e-05	0.222155	0.00014012	0.0932992	0.113498	-0.0464414	0.431571	0.0123976	0.833781	-0.136958	0.0198497	-0.2005	0.000606695	-0.330191	8.87e-09	-0.146631	0.0125807	-0.0464203	0.43178	-0.0648083	0.272152	-0.350539	8.85e-10	-0.337683	3.87e-09	-0.294208	3.52e-07	-0.075846	0.198566	-0.176195	0.0026481	-0.239923	3.77e-05	-0.0159698	0.786909	-0.00983649
LAML	0.00966595	0.906232	0.242712	0.00267556	0.0856625	0.295647	-0.0488619	0.551314	0.212197	0.00890437	0.343284	1.59e-05	0.145361	0.0749358	-0.0603571	0.461616	-0.128061	0.11711	-0.0705421	0.3894	-0.0138956	0.865528	0.105687	0.196521	-0.253328	0.00169854	-0.0220998	0.787666	0.0752507	0.358454	0.0730943	0.372432	-0.169638	0.037311	-0.0397562	0.627914	-0.0374892	0.647666	-0.0478465	0.559627	-0.00188692	0.981655	-0.117064	0.152292	-0.290276	0.000299779	0.097125	0.235472	0.0743514
LGG	0.024206	0.57855	0.0960892	0.0271094	0.00248213	0.954582	0.198862	4.04e-06	0.41034	6.67e-23	-0.00336921	0.938378	-0.0664028	0.127176	0.0359792	0.4089	0.183886	2.08e-05	0.0195603	0.653529	-0.0605928	0.164039	0.273052	1.69e-10	0.00259437	0.95253	-0.0996027	0.0219552	0.273659	1.53e-10	0.227373	1.25e-07	-0.0342267	0.432112	0.0573875	0.187545	-0.0125324	0.773672	0.221141	2.78e-07	0.24118	1.94e-08	-0.0865951	0.046512	-0.00168714	0.96912	-0.312251	1.99e-13	0.0378918
LIHC	-0.283024	2.56e-08	-0.072897	0.159453	-0.12477	0.0157653	-0.31656	3.77e-10	-0.203758	7.22e-05	-0.00872679	0.866421	-0.258355	4.07e-07	-0.197479	0.000120948	0.0656665	0.205139	-0.0346313	0.504328	-0.109838	0.033714	-0.332409	4.24e-11	-0.24634	1.42e-06	0.305641	1.58e-09	-0.100526	0.0520763	-0.218757	1.97e-05	-0.262592	2.58e-07	-0.419396	2.3e-17	-0.192109	0.000185744	-0.292216	8.49e-09	-0.398136	1.17e-15	-0.254936	5.84e-07	-0.212994	3.28e-05	-0.0100193	0.846865	-0.12051
LUAD	-0.0124835	0.775158	0.091292	0.0363362	-0.0409839	0.348187	-0.159569	0.000238295	0.0253477	0.56188	0.039499	0.365945	-0.12683	0.00357224	-0.00978032	0.822928	0.0599581	0.169726	-0.0407477	0.350975	0.0705282	0.106158	0.0632078	0.147715	-0.0575702	0.187401	-0.0851917	0.0508494	0.011462	0.79312	-0.0051955	0.905375	-0.219622	3.63e-07	-0.172008	7.33e-05	-0.0336345	0.441431	-0.0587108	0.178796	-0.165432	0.000138181	-0.0882981	0.0429469	-0.0850498	0.0512376	-0.0963922	0.0270624	-0.0929201
LUSC	0.0885815	0.0475167	0.296427	1.28e-11	0.073825	0.0988302	0.029461	0.510589	0.143701	0.00125892	0.150445	0.000729512	-0.1185	0.00792785	0.139604	0.00173433	0.0712081	0.111409	-0.0883798	0.0480261	0.0576578	0.197605	0.0679838	0.128601	0.00226493	0.959669	-0.0234502	0.600523	0.154912	0.000501832	0.0436756	0.329255	-0.262356	2.49e-09	-0.098867	0.0269087	-0.0410707	0.358944	-0.06602	0.140039	0.0512959	0.251776	-0.156469	0.000439462	-0.0587891	0.188938	-0.211711	1.74e-06	-0.0348471
OV	0.0982113	0.0560979	0.182605	0.000352529	0.049856	0.33305	0.00943761	0.854698	-0.0741687	0.149549	-0.00823623	0.873027	-0.174793	0.000630929	0.0190644	0.711418	0.119027	0.0204599	-0.104401	0.042224	-0.159614	0.00182639	-0.00839609	0.870583	0.0926043	0.0717455	-0.292948	6.16e-09	-0.101277	0.0488148	-0.117369	0.0222962	-0.0414238	0.42133	-0.196629	0.000116685	-0.0463058	0.368662	0.0422701	0.411897	0.136745	0.00767888	-0.325824	8.01e-11	-0.16894	0.000960607	-0.204013	6.31e-05	-0.18287
PAAD	0.18018	0.0160974	0.335442	4.71e-06	0.261546	0.000421148	0.101635	0.17704	0.264407	0.000361842	0.252555	0.000671239	0.160513	0.0323285	0.100105	0.183685	0.17905	0.0167864	0.0431139	0.567712	0.359047	8.58e-07	0.227701	0.00223736	0.138034	0.0661464	0.0953562	0.205465	0.241366	0.00117176	0.100147	0.1835	-0.00679833	0.928237	0.0482279	0.522641	-0.0135451	0.857585	0.0102917	0.891549	0.00378894	0.959967	0.0866975	0.249852	0.00888912	0.906256	0.137662	0.066887	-0.144302
PCPG	-0.0968042	0.192358	0.36514	3.73e-07	-0.059097	0.426808	-0.132778	0.0731615	0.0353274	0.634948	0.0854081	0.250324	-0.236385	0.00127462	-0.0956922	0.197541	-0.00340448	0.963518	-0.0023351	0.974973	0.0419305	0.573035	0.244519	0.000850189	-0.00183397	0.980343	0.0786598	0.289855	-0.00923554	0.90125	-0.110262	0.137304	-0.262596	0.000329129	-0.212933	0.00380332	-0.203666	0.00568686	0.150235	0.0423617	-0.00462032	0.950503	-0.30154	3.35e-05	-0.0177005	0.812017	-0.220829	0.00266431	0.0143019
PRAD	0.292029	2.88e-11	0.359061	1.25e-16	0.0645491	0.149923	0.208343	2.68e-06	0.192492	1.49e-05	0.0662713	0.139327	-0.00392798	0.930254	0.107205	0.01659	0.112277	0.0120821	0.177614	6.62e-05	0.0928094	0.0382206	-0.042836	0.339617	0.0338595	0.450438	0.035503	0.428747	0.0436789	0.33019	0.0879855	0.0494919	-0.028159	0.530285	-0.167432	0.00017174	-0.0418992	0.350293	0.0716504	0.109912	0.235925	9.69e-08	-0.137667	0.00205464	0.0837377	0.0616017	-0.126739	0.00457558	0.0107137
READ	0.277132	0.000288163	0.291985	0.000128816	0.238193	0.00193686	0.245292	0.00139821	0.103834	0.181756	0.193965	0.0120168	0.0485056	0.533621	0.0338373	0.664206	0.15169	0.0503612	0.0172281	0.825107	0.210311	0.00637217	-0.104337	0.179639	0.0860909	0.268623	0.169815	0.0282371	0.0887838	0.253879	0.181125	0.0191561	-0.118581	0.126939	-0.0972961	0.210982	0.0615644	0.429316	-0.129399	0.0955815	0.0389573	0.617182	-0.114179	0.141765	-0.152978	0.048417	0.0733412	0.346229	-0.0475248
SARC	0.071734	0.246341	0.200734	0.00106328	-0.0381481	0.537937	0.195805	0.00141657	0.225951	0.000220101	-0.0776566	0.209379	-0.193069	0.00165641	0.031384	0.612391	0.25203	3.55e-05	-0.0366584	0.553939	-0.156984	0.010786	0.0675168	0.275286	0.183166	0.00286772	-0.0274843	0.657273	-0.180971	0.00322718	0.00414399	0.946674	-0.0788394	0.202502	-0.228877	0.000181181	-0.00418614	0.946132	0.126189	0.0408678	0.240455	8.19e-05	-0.210824	0.000578579	-0.0404471	0.513702	-0.228641	0.000184065	-0.082461
SKCM	0.321537	8.65e-13	0.422005	9.19e-22	0.325397	4.45e-13	0.059981	0.193789	0.226783	6.57e-07	0.311398	4.75e-12	0.318824	1.37e-12	0.128289	0.00529815	0.217784	1.83e-06	0.203615	8.43e-06	0.391854	9.79e-19	0.159543	0.000509749	-0.151574	0.000967234	0.349697	5.4e-15	0.0560007	0.225099	0.323966	5.7e-13	0.120705	0.00873545	0.00424946	0.926714	-0.00402596	0.930559	-0.0698459	0.130113	-0.0709232	0.124279	0.14054	0.00223442	0.189151	3.6e-05	0.081728	0.0764018	-0.049246
STAD	0.259448	3.49e-07	0.368037	1.79e-13	0.108528	0.035656	0.128391	0.0128359	0.291868	8.46e-09	0.11602	0.0246518	0.108041	0.0364978	0.0596167	0.249468	0.0408159	0.430646	0.188614	0.000239414	0.100087	0.0527969	2.4e-06	0.999963	0.18825	0.00024627	0.128378	0.0128455	0.0644873	0.212794	0.028909	0.576798	0.0162271	0.754123	-0.035259	0.496048	0.138812	0.00709934	0.215319	2.61e-05	0.114507	0.0266012	-0.0735214	0.155344	0.10939	0.0342069	0.0687317	0.184141	-0.121844
TGCT	-0.196065	0.0141667	-0.137132	0.0878068	-0.159348	0.0469258	0.0550095	0.495202	-0.255207	0.00130303	-0.502876	2.23e-11	-0.361368	3.57e-06	-0.240174	0.0025279	0.0222891	0.782405	-0.113403	0.158669	0.183786	0.0216405	-0.158887	0.0475752	-0.0584865	0.468303	-0.105098	0.191644	-0.00234336	0.976838	-0.0219292	0.785833	-0.0172698	0.830562	0.0450501	0.576548	0.0985376	0.221021	-0.0368196	0.648151	0.134107	0.0951017	-0.196108	0.014145	0.00884801	0.912707	-0.197974	0.0132353	-0.204251
THCA	0.10682	0.0158078	0.41951	3.71e-23	0.269004	6.65e-10	0.125153	0.0046468	0.205302	2.94e-06	0.131619	0.00290093	0.0563446	0.203968	0.182864	3.26e-05	0.325799	4.47e-14	0.110044	0.0128966	0.0425167	0.337942	0.455613	1.66e-27	0.0275023	0.535467	0.210041	1.71e-06	0.159447	0.000300199	0.299598	4.89e-12	-0.353006	2.06e-16	5.31e-05	0.999045	0.267215	8.7e-10	0.105371	0.0172939	0.101007	0.0225302	-0.0687921	0.120765	0.0799528	0.0712241	0.0273775	0.537321	0.514913
UCEC	0.371663	2.15e-19	0.464985	9.53e-31	0.338513	3.7e-16	0.137073	0.00129691	0.385742	6.94e-21	0.335553	6.89e-16	0.269812	1.35e-10	0.329468	2.43e-15	0.0230434	0.59039	0.323358	8.37e-15	0.357856	5.33e-18	0.153428	0.000312382	0.0294111	0.492037	0.200721	2.18e-06	0.080101	0.0609515	0.231905	3.99e-08	0.0112234	0.793212	0.0515075	0.228665	0.112219	0.0085563	0.0148268	0.729108	0.236956	1.97e-08	0.195574	3.98e-06	0.104744	0.014161	0.100027	0.0191758	0.251989
UCS	-0.00127694	0.992548	0.200765	0.137901	-0.135848	0.318133	-0.0994937	0.465657	0.298527	0.0254294	-0.0205511	0.880498	-0.262865	0.0503112	0.127224	0.350102	0.131952	0.332339	-0.104986	0.441269	0.0593004	0.664189	0.164441	0.225868	0.1185	0.384387	0.15847	0.243404	0.186273	0.169267	-0.00498463	0.970915	-0.0307169	0.822187	-0.240327	0.0744022	-0.164069	0.226933	0.0658582	0.629631	-0.124896	0.359062	-0.320448	0.0160492	-0.0220038	0.87212	-0.206345	0.127062	0.0018487
[truncated: 1 more columns]

## Sheet: MMR
Association between FDX1 expression and mismatch repair (MMR) gene in pan-cancer
Cancer Type
	MLH1		MSH2		MSH3		MSH4		MSH5		MSH6		PMS1		PMS2
	Correlation	P-value	Correlation	P-value	Correlation	P-value	Correlation	P-value	Correlation	P-value	Correlation	P-value	Correlation	P-value	Correlation	P-value
ACC	0.255098	0.0232742	0.268531	0.0167186	0.15742	0.165889	-0.0989764	0.385486	-0.165246	0.14557	0.521149	8.47e-07	0.121895	0.284549	0.0178448	0.87596
BLCA	0.0996312	0.0435174	0.0705552	0.15335	-0.0787759	0.110791	-0.0107821	0.827485	0.00504459	0.918789	-0.0521754	0.291308	0.071896	0.145669	-0.0289368	0.558564
BRCA	-0.0664618	0.027228	0.0806843	0.00731411	-0.156159	1.84e-07	-0.0740556	0.0138472	-0.166265	2.75e-08	0.0329879	0.27346	0.0863298	0.00409761	-0.156459	1.74e-07
CESC	-0.0107134	0.851938	0.0662778	0.247716	-0.0560484	0.328469	0.0855537	0.135387	0.0623481	0.27693	-0.115665	0.043195	0.0596395	0.298377	-0.0851408	0.13729
CHOL	0.266634	0.115961	-0.339992	0.0424737	-0.12731	0.459347	-0.368964	0.0267981	-0.550139	0.000508962	-0.401523	0.0152143	-0.384973	0.0204234	-0.132358	0.441586
COAD	0.123626	0.00722739	0.276402	1.05e-09	0.164999	0.000323067	0.0299622	0.51655	-0.0430694	0.350994	0.0367661	0.425994	0.293891	7.75e-11	0.158789	0.000542322
ESCA	0.0379201	0.631882	0.046319	0.55835	-0.123767	0.116615	0.0588377	0.457041	0.392525	2.39e-07	-0.288724	0.000194488	0.184263	0.018912	-0.138607	0.0785742
GBM	0.0485216	0.532244	-0.175753	0.0226806	0.119243	0.123677	-0.148594	0.0545672	-0.311617	3.93e-05	-0.18264	0.0178082	-0.101163	0.191966	-0.163947	0.0337101
HNSC	0.106374	0.0171177	0.130487	0.00340223	0.00912304	0.838432	0.0481819	0.281271	0.147436	0.000922203	0.100098	0.0249111	0.210513	1.95e-06	-0.0019097	0.965956
KICH	0.180417	0.150384	0.156626	0.212778	0.140043	0.26586	-0.0289991	0.818628	-0.0391477	0.756855	-0.0590938	0.640075	0.164129	0.191397	0.342076	0.00528595
KIRC	0.163297	0.000148406	0.0104432	0.80956	0.180004	2.81e-05	-0.169613	8.06e-05	-0.318567	4.39e-14	-0.06655	0.124193	-0.108792	0.011804	0.131643	0.00228021
KIRP	0.121006	0.0398073	0.0224329	0.704128	0.160955	0.00610135	-0.158051	0.00709904	-0.323635	1.8e-08	-0.126585	0.0314539	-0.205303	0.000443883	0.0208479	0.724151
LAML	-0.010812	0.895174	0.069005	0.399841	0.126472	0.121762	-0.0272528	0.739763	0.0117947	0.885709	0.0944	0.248933	0.0416643	0.611492	-0.0845487	0.301993
LGG	0.0090727	0.835086	0.054639	0.209602	-0.0691185	0.112317	0.0881796	0.0426333	0.0298334	0.493535	0.130003	0.00273808	0.0910255	0.0363508	-0.248031	7.39e-09
LIHC	-0.0910879	0.0785236	-0.302717	2.29e-09	0.108204	0.0364656	-0.096598	0.0620094	-0.220336	1.71e-05	-0.243929	1.81e-06	-0.291099	9.73e-09	-0.113514	0.0281633
LUAD	0.0326277	0.455229	-0.0687847	0.115102	0.045326	0.299457	-0.0179927	0.680553	-0.11517	0.00819572	-0.121118	0.00541171	-0.00524471	0.904483	-0.128634	0.00312223
LUSC	0.0537869	0.22945	0.0620604	0.165452	0.0388421	0.385636	0.0632855	0.157244	-0.0934927	0.036438	-0.00598948	0.893617	0.0211739	0.636353	-0.0446751	0.318297
OV	-0.0423816	0.410664	0.0562465	0.274723	-0.147038	0.00412181	-0.0724276	0.159366	-0.243968	1.53e-06	0.0599965	0.243938	-0.0599832	0.244043	-0.176886	0.000541101
PAAD	0.0627091	0.405653	0.156766	0.0366433	0.0992341	0.187545	-0.0722057	0.33816	0.161663	0.031095	0.0568467	0.451032	0.213433	0.00422947	0.153257	0.0411133
PCPG	0.0109964	0.882547	-0.157904	0.0327729	-0.0418716	0.573575	-0.160483	0.0299933	-0.0552138	0.457865	0.161429	0.0290248	-0.0617714	0.406146	-0.129733	0.0800547
PRAD	0.242893	3.91e-08	0.0854552	0.0564393	0.00870637	0.846175	-0.0382833	0.393464	-0.029219	0.514913	0.0434351	0.332899	0.0187176	0.6766	-0.0948541	0.0341459
READ	0.160733	0.0379835	0.166937	0.0310637	0.061407	0.430499	-0.0827325	0.287813	-0.008445	0.913745	0.0562812	0.470034	0.162873	0.0354619	0.295999	0.000102829
SARC	-0.0523704	0.397642	-0.088834	0.150825	-0.125401	0.0421529	-0.121401	0.0492174	-0.219593	0.000333055	-0.155721	0.0114455	-0.120412	0.0511097	-0.146703	0.0172805
SKCM	0.236514	2.07e-07	0.376623	2.55e-17	0.32577	4.17e-13	0.049143	0.287176	0.117887	0.0104496	0.277632	8.77e-10	0.437979	1.7e-23	0.10859	0.0184037
STAD	-0.177513	0.000553342	0.189548	0.000222635	-0.00837805	0.871541	0.0533023	0.303254	0.183784	0.000346764	-0.0431548	0.404683	0.121933	0.0181688	-0.0651911	0.207833
TGCT	-0.00925343	0.908724	-0.188068	0.0187181	-0.125513	0.118471	-0.316936	5.55e-05	0.0108789	0.892779	-0.188179	0.0186472	-0.427655	2.57e-08	-0.328659	2.8e-05
THCA	0.420537	2.84e-23	-0.0268763	0.544798	0.0913494	0.0391876	-0.241856	3.19e-08	-0.270508	5.3e-10	-0.0594037	0.180435	0.0438428	0.323076	0.214034	1.07e-06
UCEC	0.0262926	0.539086	0.389702	2.56e-21	0.347977	4.82e-17	0.112539	0.00836814	0.021686	0.612465	0.262181	4.58e-10	0.328137	3.19e-15	0.253069	1.87e-09
UCS	-0.181502	0.180651	-0.136328	0.316411	-0.084852	0.534089	-0.0275852	0.840064	0.0743111	0.586232	-0.295621	0.0269649	0.0670883	0.623233	-0.150162	0.269316

## Sheet: MSI 
Association between FDX1 expression and microsatellite instability (MSI) in pan-cancer
Cancer Type	MSI
	Correlation	P-value
ACC	-0.263136	0.0191305
BLCA	-0.0577489	0.24448
BRCA	0.0058069	0.852264
CESC	-0.0924795	0.108737
CHOL	-0.0380952	0.82509
COAD	-0.0572154	0.23808
ESCA	0.110028	0.166035
GBM	-0.123397	0.13117
HNSC	0.148821	0.000885522
KICH	-0.0259422	0.837471
KIRC	0.230224	2.08728e-05
KIRP	0.062629	0.292026
LAML	-0.106826	0.385907
LGG	0.0288912	0.515883
LIHC	-0.0750067	0.150443
LUAD	-0.13217	0.00275742
LUSC	-0.193869	1.45858e-05
OV	-0.105958	0.0810958
PAAD	-0.251048	0.000804956
PCPG	-0.104666	0.164408
PRAD	0.00637117	0.88756
READ	0.0317134	0.69812
SARC	-0.0266693	0.672896
SKCM	-0.056246	0.224559
STAD	0.243779	1.8345e-06
TGCT	-0.119595	0.14492
THCA	-0.0384297	0.395498
UCEC	0.185675	1.46147e-05
UCS	-0.115554	0.396398

## Sheet: TMB 
Association between FDX1 expression and tumor mutational burden (TMB) in pan-cancer
Cancer Type	TMB
	Correlation	P-value
ACC	0.224246	1.40819e-05
BLCA	-0.400101	7.84241e-06
BRCA	0.206322	0.127105
CESC	-0.108463	0.528908
CHOL	0.0585914	0.371232
COAD	-0.249653	0.0448999
ESCA	0.0452354	0.446036
GBM	0.106099	0.0185703
HNSC	-0.0441146	0.168923
KICH	-0.155235	0.000475666
KIRC	0.179462	0.113525
KIRP	0.0555421	0.498175
LAML	0.0686953	0.258869
LGG	-0.160772	0.156944
LIHC	0.164593	0.000284566
LUAD	0.00665602	0.886176
LUSC	0.154971	0.0760163
OV	-0.172464	0.000141756
PAAD	-0.17023	0.131129
PCPG	0.230063	0.00342644
PRAD	-0.140355	0.0104541
READ	0.0266833	0.750041
SARC	-0.122325	0.104803
SKCM	-0.0540903	0.306762
STAD	-0.0196673	0.744067
TGCT	-0.016086	0.749638
THCA	0.0640934	0.196364
UCEC	0.187938	1.46019e-05
UCS	-0.0861655	0.501919

## Sheet: Tumor microenvironment 
Relationship Between FDX1 Expression and tumor microenvironment in pan-cancer
Cancer Type	Tumor microenvironment
	StromalScore		ImmuneScore
	Correlation	P-value	Correlation	P-value
ACC	-0.430477	8.78405e-05	-0.499757	3.77335e-06
BLCA	-0.0646418	0.190835	-0.0843841	0.0875283
BRCA	0.0478374	0.112146	0.269233	1.13631e-19
CESC	-0.0314557	0.583402	-0.0413309	0.471098
CHOL	0.042471	0.805302	0.110167	0.520999
COAD	-0.161624	0.000436	-0.0997793	0.0304152
ESCA	-0.142679	0.0701429	0.105361	0.181895
GBM	0.0403394	0.603298	0.173453	0.0246555
HNSC	-0.00709463	0.873969	0.0528536	0.237085
KICH	0.225393	0.0711688	0.260052	0.0367199
KIRC	-0.219098	3.30797e-07	-0.208097	1.27145e-06
KIRP	0.158331	0.00704812	0.140949	0.0165603
LAML	-0.0905647	0.268438	-0.242293	0.00278867
LGG	0.380575	0	0.462664	0
LIHC	0.132525	0.0103422	-0.061244	0.237265
LUAD	-0.00498809	0.909105	0.0816691	0.0612598
LUSC	-0.0204705	0.647494	0.0897504	0.0446786
OV	-0.139657	0.00650299	-0.0247951	0.630234
PAAD	-0.144714	0.0540085	-0.0318418	0.672785
PCPG	0.140398	0.0580609	0.315609	1.49495e-05
PRAD	-0.0973241	0.0297572	-0.00690499	0.877677
READ	0.0461315	0.553488	-0.0395612	0.611389
SARC	0.204904	0.000848682	0.348579	7.92586e-09
SKCM	0.0481552	0.296869	0.103763	0.0243593
STAD	-0.339015	2.05694e-11	-0.183836	0.000352925
TGCT	0.337592	1.83354e-05	0.209138	0.00889279
THCA	-0.281869	1.09708e-10	-0.327795	4.14911e-14
UCEC	-0.112739	0.00828098	-0.0263071	0.538747
UCS	-0.0931647	0.493587	0.11661	0.391026

## Sheet: Immune cell infiltration
Relationship Between FDX1 Expression and Levels of Tumor Immune Cell Infiltration in pan-cancer
Cancer Type	Immune cell infiltration
	B cells naive		B cells memory		Plasma cells		T cells CD8		T cells CD4 naive		T cells CD4 memory resting		T cells CD4 memory activated		T cells follicular helper		T cells regulatory (Tregs)		T cells gamma delta		NK cells resting		NK cells activated		Monocytes		Macrophages M0		Macrophages M1		Macrophages M2		Dendritic cells resting		Dendritic cells activated		Mast cells resting		Mast cells activated		Eosinophils		Neutrophils
	Correlation	P-value	Correlation	P-value	Correlation	P-value	Correlation	P-value	Correlation	P-value	Correlation	P-value	Correlation	P-value	Correlation	P-value	Correlation	P-value	Correlation	P-value	Correlation	P-value	Correlation	P-value	Correlation	P-value	Correlation	P-value	Correlation	P-value	Correlation	P-value	Correlation	P-value	Correlation	P-value	Correlation	P-value	Correlation	P-value	Correlation	P-value	Correlation	P-value
ACC	-0.125308	0.631797	0.383491	0.12863	-0.142157	0.585424	-0.401961	0.110871	NA	1	0.387255	0.125504	-0.571167	0.0166257	-0.158185	0.544267	-0.329288	0.196832	-0.257426	0.318526	0.246638	0.339926	-0.366094	0.148398	0.228502	0.377707	-0.21735	0.40204	-0.257711	0.31797	-0.0294118	0.913423	-0.44458	0.0737746	0.255529	0.32223	0.199757	0.442082	-0.388595	0.123195	NA	1	-0.083694	0.749457
BLCA	0.106672	0.0663817	-0.044268	0.447221	0.161688	0.00526463	-0.0374079	0.520755	NA	1	-0.0307496	0.597424	-0.0929112	0.110063	0.0651553	0.263004	0.0636019	0.274578	NA	1	0.0169529	0.77109	-0.0697201	0.230946	0.00895619	0.877846	-0.00620721	0.915167	-0.0490827	0.399331	0.00412478	0.943537	-0.065943	0.257264	-0.0255229	0.661336	0.0491971	0.398231	-0.0334676	0.56563	-0.00104288	0.985721	-0.0673116	0.247498
BRCA	0.0501498	0.113534	0.0464417	0.142822	-0.0889165	0.00497295	0.0417448	0.18783	NA	1	-0.126243	6.49603e-05	NA	1	0.151999	1.42523e-06	0.00298332	0.925045	NA	1	NA	1	0.0825079	0.00915026	NA	1	0.158555	4.8538e-07	-0.0424203	0.180781	-0.162364	2.64376e-07	0.00905036	0.775326	0.122971	9.91111e-05	-0.182983	5.89588e-09	0.108615	0.000591638	NA	1	-0.0510788	0.106993
CESC	0.15131	0.0113863	-0.126983	0.0339977	0.0478986	0.425257	0.112653	0.0602141	NA	1	0.0178784	0.766089	-0.0751559	0.210757	0.0193438	0.747691	0.10875	0.0697222	NA	1	0.0159853	0.790373	-0.0714347	0.234299	-0.0364177	0.544671	0.0891363	0.137506	-0.0913268	0.128061	-0.0804844	0.180085	-0.169055	0.00463285	-0.0296415	0.622015	0.0406888	0.498491	-0.0804271	0.180396	-0.0720322	0.230399	-0.0357834	0.551704
CHOL	-0.151165	0.408885	-0.0730258	0.691226	-0.0714875	0.697422	0.203812	0.262055	NA	1	0.0923754	0.613821	NA	1	0.0785899	0.668981	-0.074183	0.686578	0.245884	0.174932	-0.0969514	0.597592	-0.174136	0.340498	0.135227	0.460562	0.0480381	0.794028	0.0271261	0.882924	0.117302	0.521075	-0.263523	0.145032	-0.00803183	0.965201	0.129197	0.480975	0.096214	0.600395	-0.140964	0.441572	-0.175292	0.337254
COAD	0.0386148	0.450544	-0.0389461	0.446666	0.0798663	0.118152	-0.118188	0.020527	NA	1	0.0743964	0.145579	0.11185	0.0284133	0.127915	0.0121155	-0.13235	0.00941797	NA	1	-0.0113167	0.825058	0.0182937	0.720835	NA	1	-0.0190518	0.709778	0.0659506	0.197206	-0.000876751	0.986332	0.0165058	0.747139	-0.0705314	0.16779	NA	1	0.0165179	0.74696	0.0690964	0.176629	-0.0380352	0.457376
ESCA	0.0402738	0.647871	0.01081	0.902468	0.12534	0.153565	0.0679001	0.440947	NA	1	0.0708109	0.421075	-0.0399975	0.650126	-0.0404155	0.646715	0.356995	2.84396e-05	NA	1	-0.0853559	0.33237	-0.0965488	0.27263	NA	1	-0.0106215	0.904161	-0.160395	0.0672382	-0.0885336	0.314189	-0.256739	0.0030751	-0.0794189	0.367214	-0.0905326	0.303773	0.0762057	0.386976	-0.197364	0.023849	0.320514	0.000189779
GBM	-0.14229	0.0947331	-0.103286	0.226293	0.157533	0.0640113	0.0366746	0.668195	NA	1	0.062657	0.463236	NA	1	-0.0500224	0.558685	NA	1	NA	1	-0.02637	0.757973	-0.0684465	0.423349	NA	1	0.0071273	0.933635	-0.0293412	0.731691	0.0080656	0.924845	NA	1	0.0473377	0.580008	NA	1	0.0372665	0.663163	NA	1	-0.0759462	0.373776
HNSC	-0.0522919	0.255854	0.0966068	0.0354968	0.0920185	0.0452475	0.0226552	0.62272	NA	1	-0.0518405	0.259882	-0.0171374	0.709782	0.0444318	0.334409	0.081995	0.0745135	NA	1	-0.0310478	0.500097	-0.0827962	0.0717133	0.0209678	0.64886	0.000235573	0.995919	-0.0549219	0.232682	0.00168542	0.970796	-0.047242	0.304709	-0.0225482	0.624365	0.137664	0.00266842	-0.101099	0.0277422	-0.0554962	0.227827	-0.061913	0.178408
KICH	0.152642	0.476428	-0.47777	0.0182163	0.19352	0.36491	0.0791304	0.712549	NA	1	0.236522	0.264584	NA	1	-0.0913838	0.671071	-0.0169958	0.937174	0.396177	0.0552991	-0.175342	0.412492	-0.226087	0.286728	-0.0186997	0.930889	-0.509175	0.011047	-0.0904544	0.674236	0.106087	0.620536	NA	1	0.454032	0.0258366	-0.0995643	0.643452	0.12631	0.55645	0.216319	0.309983	-0.0661575	0.758738
KIRC	0.200515	5.84298e-06	-0.132358	0.00293773	-0.0283468	0.525887	-0.0474207	0.288362	NA	1	0.0460244	0.302806	NA	1	-0.124531	0.00515982	-0.0467357	0.295498	0.105933	0.0174729	-0.108285	0.0151117	-0.00697672	0.875967	0.0176905	0.692253	-0.0605081	0.175443	-0.0195513	0.661792	-0.039056	0.381943	0.0919226	0.0393179	0.110738	0.0129529	0.134154	0.0025706	-0.0489212	0.273467	NA	1	0.0195489	0.661831
KIRP	0.0209405	0.774874	0.0485601	0.506976	-0.173779	0.0167825	-0.0681728	0.351291	NA	1	-0.0732683	0.316071	NA	1	-0.124979	0.086619	0.145226	0.0461672	NA	1	NA	1	-0.122402	0.0933672	-0.015012	0.837554	0.301947	2.41575e-05	-0.010941	0.881222	0.222665	0.00211815	-0.0464407	0.525714	0.0298804	0.683161	-0.132141	0.0699026	-0.0559572	0.444403	NA	1	-0.177069	0.0147916
LAML	-0.0807749	0.324161	0.00734436	0.928684	0.102788	0.208897	-0.0312821	0.70298	NA	1	-0.187442	0.0213114	NA	1	NA	1	-0.212357	0.00885168	NA	1	0.0178374	0.827908	0.070956	0.386617	-0.0522412	0.523672	NA	1	NA	1	-0.0655251	0.424085	NA	1	NA	1	0.246635	0.00226698	-0.0344624	0.674422	0.191993	0.0181934	0.015165	0.853376
LGG	-0.18242	0.000573544	NA	1	0.1063	0.0456502	0.0622982	0.242353	NA	1	0.232891	9.53973e-06	NA	1	0.0108839	0.838305	0.0594149	0.264886	NA	1	-0.0255101	0.632402	0.0176645	0.740489	-0.0755641	0.155978	-0.127058	0.0167647	0.0581933	0.274853	-0.0400824	0.451996	0.0825111	0.12124	0.17288	0.00109139	-0.179821	0.000676098	0.215014	4.52369e-05	-0.083044	0.118847	0.23874	5.5772e-06
LIHC	-0.022027	0.758065	-0.0387509	0.587801	-0.0944601	0.185435	-0.0879053	0.217937	NA	1	0.346608	6.71033e-07	NA	1	-0.29365	2.68322e-05	0.119177	0.094461	NA	1	NA	1	-0.0743058	0.298157	0.0174843	0.806854	-0.0563497	0.430394	0.081105	0.256001	0.0801632	0.261334	0.0858169	0.229316	0.0401795	0.5741	0.112782	0.113653	-0.184596	0.00922859	NA	1	-0.166384	0.0191417
LUAD	0.0982885	0.0252849	-0.0789436	0.0726239	-0.036642	0.405157	-0.0502567	0.253545	NA	1	-0.00892687	0.839327	-0.0361515	0.411604	-0.0492943	0.26276	0.0609491	0.166017	NA	1	-0.0467215	0.28852	0.0048286	0.912701	0.0105288	0.81106	-0.0227997	0.604649	-0.0810415	0.0653218	0.0569841	0.195302	0.0691827	0.115799	0.031882	0.469033	0.0636211	0.148189	-0.0102251	0.816412	NA	1	0.0413003	0.348189
LUSC	-0.0453871	0.322576	0.0243132	0.596324	0.0326947	0.476091	0.0418354	0.361927	NA	1	-0.0184875	0.687029	0.0305168	0.506113	0.018822	0.681779	0.0531012	0.247059	NA	1	0.0810037	0.0771595	-0.14454	0.00155003	-0.00446627	0.922497	0.0228447	0.618701	-0.038808	0.397735	0.130607	0.00429847	-0.0756942	0.0986941	0.0493778	0.281814	0.055357	0.227521	-0.0759576	0.0975235	NA	1	0.0909112	0.0472076
OV	0.0385827	0.511362	-0.0135098	0.818189	0.00296786	0.959726	-0.0793877	0.176089	NA	1	-0.0797129	0.174219	NA	1	-0.0119922	0.838314	0.0272174	0.643234	NA	1	NA	1	0.065342	0.265724	-0.0402813	0.492932	-0.0823932	0.160234	-0.0389799	0.50702	0.0890722	0.128822	-0.131343	0.0248	0.149928	0.0103028	-0.146771	0.012043	0.110972	0.0582231	NA	1	-0.0383637	0.513765
PAAD	0.0807011	0.31346	-0.0479968	0.549262	0.0426662	0.594153	-0.182702	0.0216996	NA	1	0.110325	0.167429	NA	1	-0.135584	0.0893969	0.0171276	0.830861	NA	1	NA	1	0.00728442	0.927621	-0.0845297	0.290979	0.028578	0.721511	0.0583473	0.466484	0.0803047	0.315492	-0.097402	0.223414	-0.032275	0.687262	0.0252488	0.752835	-0.0327698	0.682724	NA	1	0.0466065	0.560904
PCPG	0.265329	0.156466	-0.289219	0.121107	0.0553949	0.770733	-0.0654133	0.731277	NA	1	-0.1297	0.492947	NA	1	0.576828	0.000847562	-0.0643739	0.735394	NA	1	-0.205736	0.275405	0.419096	0.021154	-0.166259	0.379903	0.289219	0.121107	0.394232	0.031106	-0.116352	0.538839	0.236243	0.208806	-0.493231	0.00561363	-0.773652	5.34221e-07	0.391544	0.0323781	NA	1	-0.214195	0.255707
PRAD	-0.0867763	0.120141	NA	1	-0.0265731	0.634566	0.00688979	0.901933	NA	1	-0.0785794	0.159424	NA	1	-0.0726265	0.193641	0.0259888	0.642206	NA	1	NA	1	0.0487449	0.38331	-0.158215	0.00442753	-0.0156772	0.779292	0.0955874	0.0868031	0.0800304	0.151842	-0.0676644	0.225949	0.0889006	0.111337	0.165254	0.00293641	-0.115406	0.0384754	NA	1	NA	1
READ	-0.00908928	0.916358	0.110601	0.199895	-0.000558179	0.994869	-0.005744	0.947035	NA	1	-0.0251085	0.771427	-0.0124421	0.885686	0.0173084	0.84148	-0.154207	0.073056	NA	1	NA	1	-0.0638848	0.45997	NA	1	0.0671581	0.436779	0.0980523	0.256098	0.167392	0.051525	NA	1	0.165428	0.0542686	NA	1	-0.0564381	0.513533	NA	1	-0.130192	0.130864
SARC	-0.138484	0.0450153	0.169298	0.0140309	0.011592	0.867381	0.181289	0.00845574	NA	1	-0.043289	0.532414	0.0345643	0.618453	0.131608	0.0568996	0.199679	0.0036646	0.0911046	0.18848	NA	1	-0.0737607	0.287345	0.0584762	0.399192	0.0332094	0.632288	0.0376627	0.587323	-0.052778	0.44647	-0.060029	0.386769	0.0591713	0.393602	-0.128747	0.0625546	-0.0182567	0.792545	NA	1	0.140681	0.0416875
SKCM	0.0531184	0.326658	-0.0104379	0.847263	-0.120885	0.0252167	-0.0289139	0.593409	NA	1	0.170822	0.00149586	0.0860854	0.111506	-0.0608267	0.261245	0.0229525	0.671865	0.0724493	0.180687	NA	1	-0.195171	0.000276416	0.0380518	0.482423	-0.0623636	0.249364	0.169427	0.0016373	0.00626685	0.907891	0.00210135	0.969069	0.00211628	0.96885	-0.0767065	0.156329	0.0186123	0.73124	NA	1	NA	1
STAD	-0.0753143	0.156765	-0.0820601	0.122762	0.116542	0.028123	-0.0605001	0.255567	NA	1	-0.0497936	0.349382	0.087846	0.0984317	0.00623641	0.906789	0.0620424	0.243627	NA	1	-0.0699941	0.188257	0.110646	0.0371801	NA	1	0.156154	0.00317875	-0.126616	0.0169947	-0.143514	0.0067996	-0.081233	0.126593	-0.000673556	0.98991	-0.175417	0.000902663	0.189526	0.000329467	NA	1	0.0118589	0.823801
TGCT	-0.169816	0.0412575	NA	1	-0.196296	0.0180955	-0.289858	0.000405657	NA	1	0.067639	0.418441	0.138216	0.097338	-0.367062	5.59082e-06	0.147758	0.0761309	NA	1	-0.234677	0.0044941	0.280304	0.000638257	0.13505	0.105282	0.262123	0.00144786	-0.170213	0.0407796	0.112663	0.17707	0.384557	1.79213e-06	NA	1	0.0348232	0.677539	NA	1	NA	1	NA	1
THCA	-0.0562	0.334438	NA	1	0.0880674	0.129957	0.15467	0.00757662	NA	1	0.0295619	0.611662	NA	1	-0.022476	0.699674	0.0473087	0.416608	NA	1	0.00848743	0.884193	-0.20687	0.000331949	-0.293266	2.65623e-07	-0.0356188	0.540902	-0.0351417	0.54634	0.164157	0.0046049	-0.239025	3.14925e-05	0.125681	0.0303561	-0.0154366	0.791068	-0.0311171	0.593252	NA	1	NA	1
UCEC	-0.0270601	0.595142	0.0404164	0.427273	-0.0521159	0.305715	-0.05002	0.325747	NA	1	-0.092149	0.0698121	NA	1	0.0779499	0.125322	0.0676734	0.18344	NA	1	-0.0253771	0.618246	-0.108479	0.0326624	-0.172911	0.000624439	0.00898275	0.860001	0.0705429	0.165509	0.0943084	0.0634813	-0.0258624	0.611543	0.0960581	0.0587052	-0.122433	0.0158239	0.0422219	0.4069	NA	1	0.0812945	0.109866
UCS	-0.0655981	0.735301	-0.0546177	0.778405	-0.0918832	0.635467	0.0137931	0.944018	NA	1	-0.158148	0.412579	NA	1	0.0152709	0.937922	0.184882	0.336987	0.040028	0.836667	NA	1	0.231527	0.225912	-0.19172	0.319099	-0.154187	0.422869	-0.289193	0.128116	-0.00738916	0.970465	-0.0892243	0.645321	0.380483	0.0417362	0.128395	0.506837	0.00522779	0.978528	NA	1	NA	1

## Sheet: chemokines
Relationship Between FDX1 Expression and Levels of Immune-Related Genes in pan-cancer
Cancer Type
	CCL1		CCL2		CCL3		CCL4		CCL5		CCL7		CCL8		CCL11		CCL13		CCL14		CCL15		CCL16		CCL17		CCL18		CCL19		CCL20		CCL21		CCL22		CCL23		CCL24		CCL25		CCL26		CCL27		CCL28		XCL1
	Correlation	P-value	Correlation	P-value	Correlation	P-value	Correlation	P-value	Correlation	P-value	Correlation	P-value	Correlation	P-value	Correlation	P-value	Correlation	P-value	Correlation	P-value	Correlation	P-value	Correlation	P-value	Correlation	P-value	Correlation	P-value	Correlation	P-value	Correlation	P-value	Correlation	P-value	Correlation	P-value	Correlation	P-value	Correlation	P-value	Correlation	P-value	Correlation	P-value	Correlation	P-value	Correlation	P-value	Correlation
ACC	-0.097714	0.391605	-0.352271	0.0014532	-0.249565	0.0265516	-0.329862	0.00299052	-0.649707	9.29e-11	-0.446126	3.78e-05	-0.557003	9.76e-08	-0.367896	0.000851112	-0.32579	0.00339054	-0.0591563	0.604552	0.00829736	0.942145	-0.123824	0.276939	-0.235297	0.0368485	-0.39696	0.000292284	-0.350524	0.00154027	-0.294338	0.00846251	-0.196387	0.0828048	0.378437	0.000584204	-0.242182	0.0315255	-0.262788	0.0192957	0.220252	0.0511209	0.107032	0.347802	0	1	0.152816	0.17878	-0.327223
BLCA	-0.0317926	0.520396	0.0121272	0.806366	-0.0912061	0.0647104	-0.088868	0.0719068	0.0460886	0.351331	-0.0525162	0.288164	-0.0335872	0.497115	0.0619015	0.210455	-0.11313	0.0217971	0.0189671	0.701433	0.143048	0.00365903	0.0289213	0.558775	-0.0639364	0.195815	-0.0208974	0.672725	0.0104633	0.83251	-0.130809	0.0079252	-0.0227509	0.645597	-0.0959559	0.0519088	-0.0253321	0.608595	-0.0670913	0.17461	-0.0628523	0.203519	-0.138775	0.00482509	0	1	0.058866	0.233734	-0.0486226
BRCA	0.135331	6.41e-06	0.268464	1.11e-19	0.199443	2.28e-11	0.273427	2.21e-20	0.237733	1.19e-15	0.18803	3.04e-10	0.20505	6.04e-12	0.195355	5.88e-11	0.226769	2.43e-14	0.0705894	0.0189909	-0.0742373	0.0136152	0.0151785	0.614412	0.199914	2.05e-11	0.280639	1.99e-21	0.147382	8.73e-07	0.295464	1.11e-23	0.103831	0.000549548	0.126823	2.38e-05	0.223234	6.2e-14	0.156975	1.59e-07	0.154523	2.48e-07	0.191887	1.29e-10	-0.0249585	0.407403	0.0847207	0.00484973	0.204904
CESC	0.0687657	0.23037	-0.06111	0.2866	-0.0202945	0.723645	0.0462461	0.420187	0.0414555	0.469976	0.0130874	0.81964	-7.54e-05	0.998953	-0.000419502	0.994169	0.0269788	0.63829	0.0385946	0.50119	0.179174	0.00164991	0.0345305	0.547345	-0.0895282	0.118092	0.0807978	0.158567	-0.11851	0.0382746	0.00430536	0.940211	-0.0730622	0.202472	-0.125456	0.0282155	0.0772191	0.177894	-0.0808621	0.158235	0.118864	0.0376973	-0.146469	0.0103022	0	1	0.107727	0.0598069	0.0469191
CHOL	-0.099916	0.562054	-0.353124	0.0346383	0.165674	0.334216	0.00151405	0.993008	-0.115015	0.50416	-0.0880579	0.609564	-0.0526454	0.760415	-0.0605636	0.725679	0.238899	0.160551	0.0756966	0.66082	0.118791	0.490169	-0.0122894	0.943289	-0.0190413	0.912231	0.149876	0.382955	-0.1345	0.434164	-0.3121	0.0638672	-0.305752	0.0697588	-0.0616821	0.720813	0.0438363	0.799606	-0.0663677	0.70055	0.377491	0.0232245	0.062841	0.715784	0	1	0.00898803	0.958508	0.0676292
COAD	-0.00562373	0.903116	-0.0251031	0.586827	-0.126664	0.00591007	-0.0918164	0.0464192	-0.104766	0.0229712	-0.032586	0.480495	-0.0642805	0.163685	0.0347071	0.452378	-0.0241045	0.601799	-0.06518	0.157857	0.315869	2.26e-12	-0.065483	0.15593	-0.0181158	0.69495	-0.0666491	0.148678	-0.102849	0.0256106	0.166801	0.000277033	-0.110738	0.0162027	-0.0644604	0.162507	-0.0649399	0.159398	-0.0181823	0.693886	0.0624923	0.175748	-0.0794328	0.0850632	0	1	0.185274	5.23e-05	-0.0218667
ESCA	0.0406572	0.607471	-0.151745	0.053903	-0.00569193	0.942693	-0.0276856	0.72655	0.0162492	0.837392	-0.0931094	0.238608	-0.0781414	0.322963	0.00721398	0.927406	-0.119774	0.12898	0.0473236	0.549839	0.422119	2.21e-08	0.0836648	0.289832	-0.0577535	0.46539	0.0580578	0.463039	-0.100503	0.203193	0.291467	0.000167833	-0.35896	2.72e-06	-0.0116035	0.883487	0.0613188	0.438252	0.0730035	0.355892	0.266291	0.000614481	-0.141119	0.0732579	0	1	0.333385	1.46e-05	-0.275237
GBM	-0.00901996	0.90762	0.242809	0.00151781	-0.0511062	0.510605	-0.0661998	0.393894	0.157451	0.0415205	0.121139	0.117774	0.0869121	0.26262	-0.250674	0.00104793	-0.0514378	0.507862	-0.194997	0.0113109	0.0440178	0.571019	-0.299942	7.82e-05	0.019608	0.800828	0.0149544	0.847433	0.0492398	0.526185	0.104712	0.176756	0.0876869	0.258373	-0.0833888	0.282533	0.00664196	0.931905	-0.149239	0.0535151	0.0301238	0.698296	0.0644252	0.406723	0	1	-0.0211064	0.785962	-0.187293
HNSC	0.101139	0.0234374	0.0905953	0.042465	0.0800765	0.073045	0.0541436	0.225907	-0.00298157	0.946871	0.0752391	0.0921924	0.0749205	0.0935829	0.0329411	0.461476	0.0914805	0.0404777	0.0906382	0.0423668	0.190909	1.66e-05	0.00620118	0.889771	0.136815	0.00212491	0.112966	0.0113139	0.0676658	0.130017	-0.0784561	0.0790606	-0.0783253	0.0795634	0.0453903	0.310118	0.140551	0.00159446	0.0792784	0.0759594	0.0615266	0.1687	0.189814	1.86e-05	0	1	0.0285007	0.524056	0.191789
KICH	-0.187517	0.134712	0.315915	0.0103596	0.119253	0.344061	0.280947	0.0233909	0.148853	0.236647	-0.137692	0.274049	0.261993	0.0350098	-0.0187188	0.882342	-0.0870057	0.490722	0.214902	0.0855907	0.227396	0.0685002	0.189853	0.129833	-0.024513	0.846313	-0.152274	0.225924	0.200933	0.108503	-0.00264205	0.983335	-0.191512	0.126453	0.131509	0.296377	0.191441	0.126595	0.111171	0.377972	-0.209617	0.093764	-0.302607	0.0142816	0	1	0.340958	0.00544647	0.020824
KIRC	-0.118803	0.00593693	0.0380589	0.379637	-0.0920059	0.0333669	-0.12251	0.00454337	-0.231936	5.75e-08	-0.0744844	0.085216	-0.00888909	0.837472	-0.151278	0.000446217	-0.0738629	0.0878611	-0.128742	0.00285177	0.0846593	0.0503347	-0.037307	0.389131	-0.0736902	0.0886075	0.0138084	0.749987	-0.159025	0.000221465	-0.0834577	0.0537019	-0.0819714	0.0581245	-0.0441911	0.30761	-0.131423	0.00231951	-0.0443489	0.305883	-0.0957265	0.0268241	-0.208027	1.21e-06	0	1	-0.158061	0.000242078	-0.153024
KIRP	-0.0829226	0.159725	0.118192	0.0446866	0.15001	0.0106619	0.101934	0.0836516	-0.00347669	0.953073	0.183978	0.00168419	0.213869	0.000249781	0.199342	0.00065345	0.107263	0.068634	0.232189	6.76e-05	0.256336	1.02e-05	0.0125883	0.831262	-0.147177	0.0122515	0.165521	0.00478516	-0.00564866	0.923829	-0.0450776	0.445234	0.033651	0.568848	0.049999	0.39709	0.24339	2.88e-05	0.129472	0.027753	-0.124552	0.0343061	-0.0306151	0.604233	0	1	-0.219348	0.000170848	-0.00598923
LAML	-0.0750027	0.360045	0.010181	0.90126	-0.118189	0.148365	-0.153866	0.0592575	-0.303861	0.000148859	0.0269269	0.742766	-0.00304712	0.970379	0.144432	0.0768361	-0.0253559	0.757292	0.00616958	0.940068	-0.0197152	0.810118	-0.0448602	0.584416	-0.0160183	0.845226	0.0611774	0.455539	0.108901	0.183175	0.138683	0.0894659	0.186854	0.0216022	-0.198599	0.0145037	-0.179716	0.0272412	0.0359571	0.661156	-0.0433818	0.596872	0.129464	0.113117	-0.00356483	0.96535	0.112717	0.168211	-0.141776
LGG	-0.192859	7.92e-06	0.356844	2.49e-17	0.156317	0.000307382	0.156378	0.000305712	0.30403	8.93e-13	0.129515	0.00284153	0.150432	0.000517516	0.0467776	0.282855	0.0430859	0.322618	0.0790275	0.0693437	0.120077	0.00568795	0.0591122	0.174606	0.182531	2.4e-05	0.0633343	0.145751	0.0684326	0.115934	0.221346	2.71e-07	0.113001	0.00928928	0.170365	8.22e-05	0.154749	0.0003538	-0.0526886	0.226351	0.283018	3.36e-11	0.118829	0.00621335	-0.141274	0.00112214	-0.0411468	0.344895	0.216678
LIHC	-0.113296	0.0284694	-0.0246348	0.634864	-0.224425	1.18e-05	-0.216758	2.36e-05	-0.119922	0.0203516	-0.0875234	0.0909896	-0.171683	0.000856492	0.0397403	0.443515	-0.112859	0.0290907	0.268956	1.28e-07	0.177728	0.000554146	0.301238	2.77e-09	0.0533879	0.303126	-0.0522032	0.313997	0.0771836	0.136254	-0.150966	0.00342725	0.12183	0.0184244	-0.0404243	0.435703	0.110428	0.032764	-0.0943521	0.0683575	0.200536	9.42e-05	-0.224605	1.16e-05	0	1	-0.00415399	0.936185	-0.250705
LUAD	-0.060803	0.16378	0.032882	0.451722	0.016886	0.699215	-0.00897692	0.837262	0.0403377	0.355847	0.0484395	0.26745	0.00985704	0.821563	-0.0476878	0.274955	-0.0398257	0.361991	0.0386561	0.376272	0.139258	0.00136549	0.0179826	0.680723	0.0190618	0.662709	-0.0103966	0.811973	0.0626086	0.151601	-0.0975223	0.0253087	-0.0583683	0.181349	-0.00472102	0.913981	0.0539374	0.216833	-0.016923	0.698587	0.0877934	0.0441554	-0.00149722	0.972672	0	1	0.128038	0.00326473	0.108863
LUSC	-0.00887577	0.842909	0.0428604	0.338371	0.0871428	0.0512527	0.0723373	0.105834	0.0208597	0.641368	0.0195794	0.661972	0.094857	0.0337814	-0.0528204	0.23794	0.00241288	0.957037	0.114842	0.0100934	0.175907	7.54e-05	0.0564439	0.207224	0.0633208	0.157012	0.104053	0.0198304	0.0445507	0.319647	0.0379211	0.39701	0.0881823	0.0485296	0.00331106	0.941069	0.131177	0.00326593	-0.0124631	0.780801	0.0362603	0.418024	-0.00707855	0.874421	0	1	0.135727	0.0023308	-0.00612926
OV	0.117838	0.0217626	0.0740281	0.150324	0.00906024	0.860447	-0.0132225	0.797506	0.00854065	0.868375	0.0639312	0.214323	0.0204963	0.690819	-0.107164	0.0370346	-0.0356633	0.488801	-0.0217091	0.673547	-0.023098	0.653977	-0.0129646	0.801373	0.00945856	0.854379	-0.0652772	0.20481	-0.0214088	0.677809	0.213782	2.71e-05	-0.0341623	0.507289	-0.0634112	0.218081	-0.0313321	0.543118	0.00995555	0.846819	-0.114011	0.026455	0.0312427	0.544269	0	1	0.159394	0.0018536	0.064388
PAAD	-0.109011	0.147488	0.144127	0.0549363	-0.0893705	0.235494	-0.0352998	0.639937	0.029217	0.698653	-0.0476285	0.527828	-0.0802823	0.286752	-0.102996	0.171282	-0.0825328	0.273413	0.0543403	0.47127	0.126513	0.0924193	0.0251616	0.738844	0.039011	0.605155	0.05784	0.443149	0.106542	0.156931	0.297777	5.42e-05	-0.0121604	0.872013	-0.0133147	0.859983	-0.0197403	0.793678	-0.0259482	0.730988	0.0621402	0.409934	-0.0870693	0.24782	0	1	0.263602	0.000377681	0.0815751
PCPG	0.0838474	0.259116	0.353227	9.36e-07	0.233765	0.00144812	0.238498	0.00114886	0.299662	3.77e-05	0.142353	0.0545647	0.130631	0.0779682	0.455753	9e-11	0.439986	4.6e-10	0.251565	0.000592097	0.474805	1.12e-11	0.00325039	0.965168	0.122075	0.0997119	0.0646333	0.384704	0.423419	2.34e-09	0.0953774	0.199026	0.513951	1e-13	0.418846	3.62e-09	0.6018	2.07e-19	0.107946	0.145804	0.184511	0.0124047	0.362375	4.63e-07	0	1	-0.0504683	0.49747	0.176397
PRAD	0.0240235	0.592391	0.08177	0.067989	0.015857	0.723824	0.0212317	0.63611	-0.0196659	0.661209	0.0577353	0.197903	0.0428063	0.339953	0.0184371	0.681179	0.00804693	0.857697	-0.0903761	0.0435998	0.0104652	0.815609	-0.0755849	0.0916767	0.0384334	0.391611	0.0999179	0.0256159	-0.0113014	0.801172	0.00324852	0.942296	-0.0446347	0.319707	-0.0250732	0.576315	-0.0283452	0.527569	0.0383922	0.392118	-0.0245903	0.583684	-0.0269153	0.548611	0	1	-0.0873422	0.0511866	0.0310177
READ	-0.0088232	0.909898	0.152302	0.0494292	0.011576	0.881967	-0.00313867	0.967889	0.0348078	0.655183	0.0267421	0.731561	0.00169948	0.98261	0.0357966	0.646043	-0.00991078	0.898848	0.0356046	0.647814	0.252787	0.000981129	0.0963485	0.215483	0.0161745	0.835648	0.00542838	0.944493	-0.0243669	0.754607	0.219123	0.00443998	0.0519854	0.504641	-0.0209529	0.788109	-0.0468996	0.547271	-0.156333	0.0436412	0.0450809	0.562932	-0.202553	0.00866044	0	1	0.0384683	0.621611	-0.086111
SARC	0.134983	0.0286216	0.28281	3.16e-06	0.296023	1.02e-06	0.287919	2.05e-06	0.310406	2.79e-07	0.11394	0.0650353	0.263571	1.49e-05	0.0408834	0.509167	0.266216	1.21e-05	0.0961238	0.119936	0.115897	0.06053	0.0458544	0.459008	0.138029	0.0251877	0.250096	4.1e-05	0.197151	0.00131072	0.0448987	0.468432	-0.0131314	0.832146	0.199515	0.00114213	0.23862	9.31e-05	0.076453	0.216547	-0.00639795	0.917753	0.209695	0.000620207	0	1	-0.153085	0.0129385	0.262399
SKCM	0.0867527	0.0599312	0.186847	4.5e-05	0.0842567	0.0677036	0.154281	0.000780788	0.0832183	0.0711717	0.155014	0.00073635	0.191502	2.87e-05	0.0936588	0.0421841	0.162158	0.000410412	0.00697017	0.880078	0.00681187	0.882782	0.0943844	0.0406081	0.0156987	0.733993	-0.0597141	0.195783	0.0460395	0.318741	0.102225	0.0265231	0.0401636	0.384471	0.0169671	0.713413	0.0904515	0.0497818	0.180786	7.96e-05	0.0890134	0.053543	0.0856112	0.0633891	0	1	0.18481	5.46e-05	0.13124
STAD	-0.0236752	0.64767	-0.195838	0.000135224	-0.0853641	0.0988277	-0.12264	0.0175033	-0.0706041	0.172448	-0.0957579	0.0639666	-0.101051	0.0505457	-0.176731	0.000585888	-0.152815	0.003009	-0.186266	0.000286988	0.169982	0.000950527	-0.0110962	0.830417	-0.145989	0.00461401	0.0119301	0.817889	-0.237982	3.16e-06	0.290061	1.05e-08	-0.241722	2.18e-06	-0.188988	0.000232565	-0.105115	0.0419124	-0.0804579	0.119855	0.177122	0.000569403	0.066317	0.200072	0	1	0.250953	8.55e-07	0.0591803
TGCT	0.429	2.3e-08	0.445603	5.57e-09	0.368633	2.19e-06	0.28279	0.000347648	0.15524	0.0529781	0.228056	0.00419206	0.222078	0.00533091	0.248288	0.00177649	0.517307	4.7e-12	0.12542	0.118745	0.32464	3.55e-05	0.184732	0.0209631	0.409766	1.08e-07	0.380696	9.46e-07	0.122777	0.126778	0.296301	0.000172837	0.11545	0.151235	0.491789	7.05e-11	0.269324	0.000674223	-0.00397471	0.960724	0.170323	0.033521	-0.107781	0.180484	0	1	0.0575128	0.475754	0.210307
THCA	-0.206097	2.69e-06	-0.183205	3.15e-05	-0.0679892	0.125172	-0.113015	0.0106441	-0.171935	9.52e-05	-0.273581	3.31e-10	-0.0444435	0.316485	-0.235052	7.85e-08	-0.458287	7.55e-28	0.328763	2.55e-14	0.152264	0.000559955	0.200645	4.96e-06	-0.38614	1.4e-19	-0.319125	1.55e-13	-0.162634	0.000225704	-0.363886	2.06e-17	0.0383148	0.387882	-0.397082	1.04e-20	-0.283258	7.26e-11	-0.197608	6.92e-06	-0.0255403	0.56498	-0.201767	4.38e-06	0	1	0.226434	2.36e-07	-0.140515
UCEC	0.0464088	0.27814	0.0610814	0.153307	0.14802	0.000508359	0.160614	0.000159476	0.051377	0.229848	0.0975109	0.0224361	0.179335	2.41e-05	-0.0223221	0.602075	0.0484717	0.257311	-0.0640251	0.134418	0.100586	0.0185095	-0.00673976	0.874918	-0.0132924	0.756204	0.124378	0.0035422	-0.0195731	0.647533	0.158738	0.000190604	-0.0699761	0.101763	-0.108662	0.0109135	-0.00252095	0.953048	0.00522391	0.902891	0.036999	0.387345	-0.00858536	0.841072	0	1	0.13884	0.00111985	-0.0143884
UCS	-0.0521419	0.702718	-0.12513	0.358155	0.0891151	0.513668	0.114356	0.401345	0.173021	0.202235	0.102284	0.453178	0.16284	0.230479	-0.046821	0.731853	0.0679826	0.618599	-0.0146406	0.914714	0.148077	0.276095	0.140248	0.302561	0.0911615	0.504007	0.052801	0.699138	-0.175886	0.19475	0.173275	0.201564	0.160621	0.236981	-0.108081	0.427841	0.0599377	0.660798	0.043142	0.752222	0.168967	0.213174	0.101768	0.455471	0	1	-0.0138614	0.919237	0.0208697
[truncated: 33 more columns]

## Sheet: chemokines receptor
Relationship Between FDX1 Expression and Levels of Immune-Related Genes in pan-cancer
Cancer Type	CCR1		CCR2		CCR3		CCR4		CCR5		CCR6		CCR7		CCR8		CCR9		CCR10		XCR1		CXCR1		CXCR2		CXCR3		CXCR4		CXCR5		CXCR6		CX3CR1
	Correlation	P-value	Correlation	P-value	Correlation	P-value	Correlation	P-value	Correlation	P-value	Correlation	P-value	Correlation	P-value	Correlation	P-value	Correlation	P-value	Correlation	P-value	Correlation	P-value	Correlation	P-value	Correlation	P-value	Correlation	P-value	Correlation	P-value	Correlation	P-value	Correlation	P-value	Correlation	P-value
ACC	-0.551095	1.42e-07	-0.588453	1.18e-08	-0.396432	0.000298284	-0.528708	5.48e-07	-0.620581	1.06e-09	0	1	-0.453816	2.66e-05	-0.211749	0.0610172	-0.447692	3.52e-05	-0.422779	0.000103808	-0.435084	6.15e-05	-0.215914	0.0559906	-0.282439	0.0116712	-0.610284	2.36e-09	0.427489	8.52e-05	-0.103492	0.364069	-0.65351	6.63e-11	-0.42887	8.03e-05
BLCA	0.0143153	0.772315	0.0510136	0.302199	0.106186	0.0313765	-0.0471861	0.339968	-0.0529135	0.284527	-0.0310106	0.530713	0.11636	0.0182843	-0.101591	0.0395297	0.0700481	0.156333	0.163215	0.000896611	0.211203	1.58e-05	-0.0606669	0.219713	-0.0190762	0.699799	-0.0734517	0.137129	-0.026631	0.590338	0.0516195	0.296486	0.00875628	0.859524	-0.0679063	0.169421
BRCA	0.215155	4.99e-13	0.188856	2.53e-10	0.0745747	0.0131936	0.0983562	0.00106688	0.195336	5.9e-11	0.0425902	0.157314	0.140503	2.78e-06	0.0530189	0.0782595	0.031667	0.293142	-0.0246059	0.414062	0.146	1.11e-06	-0.0856265	0.00441229	0.124201	3.5e-05	0.166018	2.88e-08	0.138479	3.87e-06	0.118484	7.94e-05	0.206068	4.73e-12	-0.0126186	0.675354
CESC	0.00208394	0.971039	-0.0299941	0.601216	-0.0237815	0.678609	-0.0652666	0.25502	-0.0163521	0.775725	-0.0565493	0.324158	-0.00646637	0.910305	-0.0447335	0.435565	0.11293	0.048416	-0.0340069	0.553439	-0.0247404	0.666414	0.0265828	0.64323	-0.0912375	0.111206	0.00503021	0.930168	0.214309	0.000158398	-0.0473995	0.408677	0.0993247	0.082802	-0.0594487	0.299928
CHOL	-0.121896	0.478814	-0.131723	0.443799	-0.321398	0.0559544	-0.0358686	0.835476	-0.148789	0.386455	-0.0392371	0.820267	-0.0480507	0.780789	0.0662691	0.700975	0.117169	0.496153	-0.0414004	0.810533	-0.0896283	0.603176	-0.222861	0.19139	-0.257747	0.129096	-0.00796614	0.963222	-0.153914	0.370119	-0.0805875	0.640341	-0.0156966	0.927603	-0.333396	0.0469183
COAD	-0.107333	0.0198094	-0.083615	0.0698301	0.0194562	0.673633	0.00370052	0.93616	-0.130244	0.00463757	0.0378793	0.41211	-0.120828	0.00866691	-0.0688274	0.135823	0.0296819	0.520482	-0.0761344	0.0988787	-0.118073	0.0103281	-0.0977508	0.0339315	-0.0917035	0.0466898	-0.00907788	0.844224	-0.146164	0.00146871	-0.157643	0.000595511	-0.011064	0.810728	-0.0942832	0.0408249
ESCA	-0.00952671	0.90423	0.132227	0.0934813	-0.148393	0.0594896	0.135493	0.0855917	0.0650953	0.410516	0.302362	9.21e-05	0.167944	0.0326613	0.04178	0.597579	0.198229	0.01145	0.135905	0.0846345	-0.00549773	0.944645	0.151989	0.0535134	0.0358092	0.650987	0.211334	0.00694277	0.0550267	0.486755	-0.0286283	0.717628	0.131643	0.0949508	0.023844	0.76328
GBM	0.0453227	0.559649	0.0846222	0.27545	0.0124209	0.873041	-0.0699773	0.367406	0.00619189	0.93651	-0.0335777	0.665676	-0.102442	0.18638	-0.170576	0.0270611	-0.0953596	0.218855	0.180821	0.0189979	-0.0777532	0.316445	-0.113916	0.141484	-0.107022	0.167349	-0.0837868	0.280235	0.06076	0.43399	0	1	0.0829901	0.284849	0.0178699	0.818162
HNSC	0.0670538	0.133535	0.024157	0.589213	0.0369689	0.40851	-0.0369572	0.408658	0.0526477	0.239009	-0.0840828	0.0597624	0.0658243	0.140822	-0.0409035	0.360425	0.0194014	0.664541	0.235451	9.43e-08	0.038794	0.385748	-0.132423	0.00295194	0.0103426	0.817192	0.0357784	0.423777	0.0931589	0.0369247	-0.0570853	0.201648	0.0467522	0.295811	-0.0208197	0.641673
KICH	0.171055	0.173074	0.24357	0.0505621	0.000436234	0.997248	0.174978	0.163279	0.254831	0.0405006	0	1	0.107193	0.395379	-0.0446881	0.723734	-0.00940833	0.940706	-0.372376	0.00225355	-0.0406615	0.747759	-0.0710753	0.573693	-0.000196703	0.998759	0.107736	0.392975	0.238949	0.055243	0.126255	0.316261	0.178983	0.153709	0.440328	0.000241998
KIRC	-0.0293879	0.497581	-0.0926722	0.032104	-0.0427939	0.323171	-0.0756859	0.0802852	-0.143666	0.000860553	-0.119116	0.00580591	-0.195139	5.45e-06	-0.172645	5.97e-05	-0.0561596	0.194644	-0.27991	4.36e-11	-0.0794706	0.0662444	-0.0458341	0.289954	-0.0445943	0.303212	-0.213806	5.99e-07	-0.317581	5.31e-14	-0.132628	0.00211138	-0.109727	0.0110935	-0.131573	0.00229276
KIRP	0.192324	0.00101595	-0.0219512	0.710192	-0.062962	0.286074	0.0886821	0.132575	0.0995351	0.091227	-0.0102057	0.862848	0.0201577	0.73293	-0.00128447	0.982654	-0.0377167	0.523062	-0.0915625	0.120404	0.0718375	0.223407	-0.173825	0.00302854	-0.154223	0.00863557	0.00174983	0.976371	0.0294359	0.618237	0.00303144	0.959077	0.0485384	0.411042	0.147202	0.0122365
LAML	-0.101279	0.215946	-0.13881	0.0891709	-0.152275	0.0619663	-0.158969	0.0512212	-0.178248	0.0285455	-0.0303488	0.711443	-0.178953	0.0279122	-0.151441	0.0634264	0.0435495	0.595453	-0.197247	0.0152003	-0.084183	0.304097	0.0115806	0.88777	-0.109482	0.180835	-0.217035	0.00743315	-0.0804512	0.32611	-0.226301	0.00520493	-0.142304	0.0813306	-0.232345	0.00409469
LGG	0.356295	2.8e-17	0.224871	1.72e-07	0.205657	1.84e-06	0.171122	7.63e-05	0.359815	1.3e-17	0	1	0.10178	0.0192075	0.107751	0.0131514	-0.0506242	0.245094	0.11213	0.00985039	0.115729	0.00771189	-0.00221923	0.959388	0.132944	0.00218326	0.236104	3.9e-08	0.31055	2.73e-13	0	1	0.242142	1.7e-08	0.229768	9.1e-08
LIHC	-0.140534	0.00648457	-0.0286342	0.580936	-0.20865	4.77e-05	-0.0404684	0.435202	-0.144839	0.00500857	-0.0757306	0.143808	-0.0337623	0.515091	-0.161221	0.00176047	-0.0717938	0.165879	-0.167704	0.00113201	-0.0775036	0.134632	-0.121018	0.0192243	-0.140514	0.00649218	-0.129588	0.0121309	-0.204201	6.95e-05	-0.0479249	0.355355	-0.121976	0.0182835	-0.0974118	0.0598325
LUAD	0.0255776	0.558336	0.0039226	0.928486	0.0495578	0.256549	0.0542627	0.21407	-0.00645425	0.882599	0.047499	0.276861	0.00474667	0.913516	-0.0443591	0.309896	0.053519	0.220425	-0.13203	0.00241215	0.055372	0.204837	0.00539878	0.901691	0.0148526	0.733971	-0.0751845	0.0849484	-0.025079	0.566035	-0.0267304	0.540734	0.0424871	0.330777	0.0146148	0.738073
LUSC	0.115798	0.00948181	0.0998284	0.0254525	0.115376	0.00974748	0.0556698	0.213532	0.0573643	0.199901	-0.0319647	0.475313	0.049518	0.268608	-0.0211022	0.637495	0.0155154	0.729015	-0.0180459	0.686988	0.0503043	0.261072	0.0692253	0.121753	0.125354	0.004956	0.0461258	0.302821	0.0614865	0.169405	-0.00914987	0.838123	0.14637	0.00101714	0.0209331	0.640195
OV	-0.0780036	0.129554	-0.124944	0.0149367	0.0100477	0.845419	-0.123784	0.0159026	-0.119621	0.0198349	-0.0961957	0.0613611	-0.0654834	0.20338	-0.143506	0.00512544	-0.0195637	0.704211	-0.0503451	0.328323	-0.0620583	0.228081	0.057939	0.260516	-0.0127983	0.803868	-0.0636608	0.216271	-0.102791	0.0455209	0.00991151	0.847489	-0.0459955	0.371883	-0.0854254	0.0967943
PAAD	0.0485091	0.520217	0.0489147	0.51673	-0.0423946	0.574196	0.0270268	0.720263	0.0298618	0.692336	-0.00715373	0.924496	0.0125621	0.867822	-0.020008	0.790944	0.128624	0.0870653	-0.0466456	0.53639	0.0134194	0.858892	0.0881551	0.241949	0.0501202	0.506439	0.00696874	0.926443	0.0998972	0.184599	-0.0644065	0.393036	0.0709448	0.346685	0.0454661	0.546753
PCPG	0.277991	0.000138855	0.23938	0.00109982	0.0473976	0.524028	0.149088	0.0439804	0.346344	1.57e-06	0	1	0.130553	0.0781489	0.0555005	0.45553	0.0539375	0.46834	-0.0155537	0.834466	0.182691	0.0133112	0.108604	0.14335	0.137021	0.064369	0.301662	3.33e-05	0.468315	2.31e-11	0.201273	0.00629257	0.315556	1.35e-05	0.107554	0.14728
PRAD	-0.0184964	0.68021	-0.0844036	0.0595556	-0.0650443	0.146816	-0.0220745	0.622768	-0.0193581	0.66619	-0.0664694	0.138146	-0.0287332	0.52193	-0.00404421	0.928196	-0.069101	0.123178	-0.0559718	0.211973	-0.131946	0.00314714	-0.136866	0.00218308	-0.18059	4.96e-05	-0.0398033	0.374939	-0.00407933	0.927574	-0.0304603	0.497213	-0.0327721	0.465126	-0.122779	0.00602907
READ	0.0840789	0.280012	0.0181582	0.81583	-0.0253682	0.744864	0.00286073	0.970731	0.0369916	0.635066	0.00545558	0.944215	-0.117134	0.131676	0.0118661	0.879031	0.0605538	0.436945	-0.0939835	0.227013	0.0694987	0.372149	-0.135339	0.0811839	-0.0914559	0.239811	0.112774	0.146765	-0.11511	0.138525	-0.05261	0.499528	-0.0198828	0.798694	0.0163145	0.834246
SARC	0.336032	2.31e-08	0.225113	0.000232614	0.131354	0.0332298	0.198879	0.00118543	0.266536	1.18e-05	0.165124	0.00728443	0.227785	0.000194885	0.146359	0.0175467	0.0824767	0.182384	-0.0763846	0.216959	0.21127	0.000562849	0.0817041	0.186529	0.0898527	0.146178	0.3132	2.15e-07	0.177016	0.00397896	0.125617	0.0417971	0.257248	2.41e-05	0.0855409	0.166613
SKCM	0.228299	5.51e-07	0.190418	3.19e-05	0.198746	1.39e-05	0.138467	0.0025986	0.168443	0.000240479	0.107657	0.0194388	0.0725067	0.116074	0.197437	1.59e-05	0.154507	0.000766803	0.0111267	0.809677	0.105528	0.0219904	-0.0325491	0.480992	-0.00698184	0.879879	0.0304267	0.510066	0.151866	0.000945278	0.0636383	0.167944	0.155662	0.000698989	0.0649012	0.159646
STAD	-0.112608	0.0292356	-0.218053	2.05e-05	-0.0765601	0.138926	-0.204784	6.47e-05	-0.141065	0.00621357	-0.0767877	0.137752	-0.219109	1.86e-05	-0.160195	0.0018587	-0.00471682	0.927464	-0.198047	0.00011308	-0.189301	0.000226953	-0.0883212	0.0876433	-0.0742044	0.151531	-0.0717711	0.165445	-0.273585	7.31e-08	-0.143348	0.00541871	-0.0456285	0.378263	-0.265499	1.81e-07
TGCT	0.371755	1.77e-06	0.138829	0.0839162	0.355379	5.3e-06	0.198983	0.0127646	0.227745	0.00424544	0.143625	0.0736576	0.266738	0.00076279	0.090861	0.259294	0.0484578	0.548024	0.330092	2.57e-05	0.156393	0.051218	0.211706	0.00797596	0.238736	0.00268788	0.161522	0.0439648	0.275411	0.000501849	0.00187452	0.981471	0.194501	0.0149719	0.0842999	0.295422
THCA	-0.301745	3.39e-12	-0.254644	5.44e-09	-0.0726115	0.101435	-0.263026	1.62e-09	-0.23775	5.51e-08	-0.203589	3.57e-06	-0.164005	0.000199318	-0.296763	7.91e-12	-0.224138	3.14e-07	-0.141048	0.00140569	-0.125395	0.00456736	-0.025258	0.56929	-0.151551	0.000594852	-0.121992	0.00580662	-0.137406	0.00186953	-0.0140673	0.751304	-0.163867	0.000201836	0.0015084	0.972892
UCEC	0.188945	8.46e-06	0.109791	0.0101096	-0.0822429	0.0543394	0.0686753	0.108302	0.0994647	0.0198659	0.094322	0.027251	-0.127706	0.00274465	0.0340308	0.426584	0.0798571	0.0617451	0.0137223	0.74858	-0.0262149	0.540287	-0.00435645	0.918956	0.088557	0.0382277	-0.0449665	0.293366	-0.0679504	0.112087	-0.0472519	0.269493	0.112588	0.00834001	0.0134193	0.753951
UCS	0.112955	0.407177	-0.0610007	0.655158	-0.0608294	0.656066	-0.103723	0.446812	-0.010873	0.936608	0	1	-0.0602881	0.658937	-0.0640141	0.639274	0.182901	0.177258	-0.100233	0.462331	0.0012572	0.992663	0.153082	0.260007	0.0520341	0.703305	0.0409646	0.764358	-0.161487	0.234429	0.00627778	0.963374	0.0623169	0.648201	-0.116067	0.39429

[truncated: 6 more sheets: MHC, Immunoinhibitory, Immunostimulator, Immune checkpoint inhibitors, Immune checkpoint stimulator, IC50]
